# Supplementary material for: Thematic trends and knowledge-map of tumor-infiltrating lymphocytes in breast cancer: a scientometric analysis
Source: Front Oncol. 2024 Nov 1;14:1438091. doi: 10.3389/fonc.2024.1438091 (PMC11564181; doi:10.3389/fonc.2024.1438091)
Supplement: Supplementary file 1 [file Table1.xlsx]

## Sheet: Sheet1
Supplementary Table 1. Key information of the included publications
Descriptions	Results
Main Information
Timespan	2004: 2023
Documents	2066
Journals	408
Institutions	3117
Countries/Regions	86
References	59131
Average citations per document	41.13
Global citations score	84964
Local citations score	12497
Annual Growth Rate %	0.2547
Document Average Age	4.4
Document types
Article	1530
Review	536
Document Contents
Keywords plus	2896
Author's keywords	2858
Authors
Authors	12069
Single-authored documents	24
Co-Authors per document	9.66
International co-authorships %	0.273
