# Supplementary material for: Thematic trends and knowledge-map of tumor-infiltrating lymphocytes in breast cancer: a scientometric analysis
Source: Front Oncol. 2024 Nov 1;14:1438091. doi: 10.3389/fonc.2024.1438091 (PMC11564181; doi:10.3389/fonc.2024.1438091)
Supplement: Supplementary file 2 [file Table2.xlsx]

## Sheet: Sheet1
Supplementary Table 2 Top 10 articles with the highest local citation score in the research field of TILs in BC
Rank	Title	Journal	Author(Year)	LCS	GCS	LCS/GCS ratio(%)
1	The evaluation of tumor-infiltrating lymphocytes (TILs) in breast cancer: recommendations by an International TILs Working Group 2014	ANNALS OF ONCOLOGY	SALGADO R(2015)	833	2047	0.4069
2	Prognostic and Predictive Value of Tumor-Infiltrating Lymphocytes in a Phase III Randomized Adjuvant Breast Cancer Trial in Node-Positive Breast Cancer Comparing the Addition of Docetaxel to Doxorubicin With Doxorubicin-Based Chemotherapy: BIG 02-98	JOURNAL OF CLINICAL ONCOLOGY	LOI S(2013)	628	1238	0.5073
3	Tumor infiltrating lymphocytes are prognostic in triple negative breast cancer and predictive for trastuzumab benefit in early breast cancer: results from the FinHER trial	ANNALS OF ONCOLOGY	LOI S(2014)	516	968	0.5331
4	Prognostic Value of Tumor-Infiltrating Lymphocytes in Triple-Negative Breast Cancers From Two Phase III Randomized Adjuvant Breast Cancer Trials: ECOG 2197 and ECOG 1199	JOURNAL OF CLINICAL ONCOLOGY	ADAMS S(2014)	491	958	0.5125
5	Tumor-Infiltrating Lymphocytes and Response to Neoadjuvant Chemotherapy With or Without Carboplatin in Human Epidermal Growth Factor Receptor 2-Positive and Triple-Negative Primary Breast Cancers	JOURNAL OF CLINICAL ONCOLOGY	DENKERT C(2015)	408	779	0.5237
6	Tumor-Infiltrating Lymphocytes and Associations With Pathological Complete Response and Event-Free Survival in HER2-Positive Early-Stage Breast Cancer Treated With Lapatinib and Trastuzumab A Secondary Analysis of the NeoALTTO Trial	JAMA ONCOLOGY	SALGADO R(2015)	249	449	0.5546
7	PD-L1 Expression in Triple-Negative Breast Cancer	CANCER IMMUNOLOGY RESEARCH	MITTENDORF EA(2014)	219	965	0.2269
8	Clinical relevance of host immunity in breast cancer: from TILs to the clinic	NATURE REVIEWS CLINICAL ONCOLOGY	SAVAS P(2016)	215	611	0.3519
9	Tumor-Infiltrating Lymphocytes and Prognosis: A Pooled Individual Patient Analysis of Early-Stage Triple-Negative Breast Cancers	JOURNAL OF CLINICAL ONCOLOGY	LOI S(2019)	210	498	0.4217
10	Variation in the Incidence and Magnitude of Tumor-Infiltrating Lymphocytes in Breast Cancer Subtypes A Systematic Review	JAMA ONCOLOGY	STANTON SE(2016)	198	398	0.4975
LCS, local citation score; GCS, global citation score.
